# Supplementary material for: Human milk-derived 5′-UMP promotes thermogenesis and mitochondrial biogenesis to ameliorate obesity
Source: Front Nutr. 2025 Sep 25;12:1661778. doi: 10.3389/fnut.2025.1661778 (PMC12509697; doi:10.3389/fnut.2025.1661778)
Supplement: Supplementary file 2 [file Table_1.xlsx]

## Sheet: Sheet1
Extended Data Table1 All differentially expressed compounds
COMPOUND Name	Mean(Obese)	Mean(Healthy)	SUPER META PATHWAY	SUB META PATHWAY	ACQUISITION METHOD	HMDB ID	P-VALUE（Wilcoxon test）
asparagine	55506061	394140039	Amino Acid	Alanine and Aspartate Metabolism	POSa	HMDB0000168	0.0202406
cys-gly, oxidized	1530528	420632	Amino Acid	Glutathione Metabolism	POSa		0.0284407
2,3-dihydroxy-3-methylvalerate	9115164	445035	Amino Acid	Leucine, Isoleucine and Valine Metabolism	NEGb	HMDB0012140	0.0129066
2,3-dihydroxy-5-methylthio-4-pentenoate (DMTPA)*	640193	1259072	Amino Acid	Methionine, Cysteine, SAM and Taurine Metabolism	NEGa	HMDB0240388	0.030639
cystathionine	533242	1794985	Amino Acid	Methionine, Cysteine, SAM and Taurine Metabolism	POSa	HMDB0000099	0.0129066
3-indoxyl sulfate	958082	3313912	Amino Acid	Tryptophan Metabolism	NEGa	HMDB0000682	0.030639
indolepropionate	54758	116736	Amino Acid	Tryptophan Metabolism	NEGa	HMDB0002302	0.0284407
3-fucosyllactose	18114760	51926481	Carbohydrate	Disaccharides and Oligosaccharides	NEGb	HMDB0002094	0.030639
oxalate (ethanedioate)	1659949	2994973	Cofactors and Vitamins	Ascorbate and Aldarate Metabolism	NEGa	HMDB0002329	0.030639
N1-Methyl-2-pyridone-5-carboxamide	5114368	13313805	Cofactors and Vitamins	Nicotinate and Nicotinamide Metabolism	POSa	HMDB0004193	0.0453276
N1-Methyl-4-pyridone-3-carboxamide	3325186	7890790	Cofactors and Vitamins	Nicotinate and Nicotinamide Metabolism	POSa	HMDB0004194	0.0202406
alpha-tocopherol	70924311	109198926	Cofactors and Vitamins	Tocopherol Metabolism	POSb	HMDB0001893	0.0453276
gamma-tocotrienol	59491	184987	Cofactors and Vitamins	Tocopherol Metabolism	POSb	HMDB0012958	0.0249921
beta-cryptoxanthin	1094906	3203374	Cofactors and Vitamins	Vitamin A Metabolism	POSb	HMDB0033844	0.030639
carotene diol (1)	1298789	2830605	Cofactors and Vitamins	Vitamin A Metabolism	POSb		0.0453276
carotene diol (3)	176240	302209	Cofactors and Vitamins	Vitamin A Metabolism	POSb		0.00507487
behenoyl dihydrosphingomyelin (d18:0/22:0)*	378230	758106	Lipid	Dihydrosphingomyelins	POSb	HMDB0012091	0.0453276
laurylcarnitine (C12)	62521	436361	Lipid	Fatty Acid Metabolism (Acyl Carnitine, Medium Chain)	POSb	HMDB0002250	0.0193734
16-hydroxypalmitate	1380488	2368747	Lipid	Fatty Acid, Monohydroxy	NEGa	HMDB0006294	0.030639
glycosyl-N-behenoyl-sphingadienine (d18:2/22:0)*	603783	940006	Lipid	Hexosylceramides (HCER)	POSb		0.030639
1-oleoyl-GPC (18:1)	113119	1441214	Lipid	Lysophospholipid	POSb	HMDB0002815	0.0449512
pelargonate (9:0)	1770365	5874900	Lipid	Medium Chain Fatty Acid	NEGa	HMDB0000847	0.0303479
1,2-dilinoleoyl-GPC (18:2/18:2)	147088	1263443	Lipid	Phosphatidylcholine (PC)	POSb	HMDB0008138	0.0303479
1,2-dipalmitoleoyl-GPC (16:1/16:1)*	50838	278808	Lipid	Phosphatidylcholine (PC)	POSb	HMDB0008002	0.0277684
1,2-dipalmitoyl-GPC (16:0/16:0)	39199947	89574899	Lipid	Phosphatidylcholine (PC)	POSb	HMDB0000564	0.0130652
1-myristoyl-2-palmitoyl-GPC (14:0/16:0)	3325861	10699850	Lipid	Phosphatidylcholine (PC)	POSb	HMDB0007869	0.00823902
1-palmitoyl-2-alpha-linolenoyl-GPC (16:0/18:3n3)*	167374	714205	Lipid	Phosphatidylcholine (PC)	POSb	HMDB0007975	0.0115189
1-palmitoyl-2-arachidonoyl-GPC (16:0/20:4n6)	466525	2959418	Lipid	Phosphatidylcholine (PC)	POSb	HMDB0007982	0.00507487
1-palmitoyl-2-docosahexaenoyl-GPC (16:0/22:6)	76583	586896	Lipid	Phosphatidylcholine (PC)	POSb	HMDB0007991	0.00499812
1-palmitoyl-2-linoleoyl-GPC (16:0/18:2)	8781564	41682546	Lipid	Phosphatidylcholine (PC)	POSb	HMDB0007973	0.00823902
1-palmitoyl-2-oleoyl-GPC (16:0/18:1)	16815615	79072024	Lipid	Phosphatidylcholine (PC)	POSb	HMDB0007972	0.00507487
1-palmitoyl-2-palmitoleoyl-GPC (16:0/16:1)*	1063399	3997992	Lipid	Phosphatidylcholine (PC)	POSb	HMDB0007969	0.00507487
1-palmitoyl-2-stearoyl-GPC (16:0/18:0)	20023337	36682668	Lipid	Phosphatidylcholine (PC)	POSb	HMDB0007970	0.030639
1-stearoyl-2-arachidonoyl-GPC (18:0/20:4)	781794	5454870	Lipid	Phosphatidylcholine (PC)	POSb	HMDB0008048	0.00507487
1-stearoyl-2-docosahexaenoyl-GPC (18:0/22:6)	75114	759921	Lipid	Phosphatidylcholine (PC)	POSb	HMDB0008057	0.00499812
1-stearoyl-2-linoleoyl-GPC (18:0/18:2)*	17137660	81108837	Lipid	Phosphatidylcholine (PC)	POSb	HMDB0008039	0.0130652
1-stearoyl-2-oleoyl-GPC (18:0/18:1)	5997549	30917525	Lipid	Phosphatidylcholine (PC)	POSb	HMDB0008038	0.00507487
1-oleoyl-2-docosahexaenoyl-GPE (18:1/22:6)*	82838	253971	Lipid	Phosphatidylethanolamine (PE)	POSb	HMDB0009078	0.00962172
1-palmitoyl-2-arachidonoyl-GPE (16:0/20:4)*	209370	571588	Lipid	Phosphatidylethanolamine (PE)	POSb	HMDB0008937	0.0249921
1-palmitoyl-2-docosahexaenoyl-GPE (16:0/22:6)*	88611	282626	Lipid	Phosphatidylethanolamine (PE)	POSb	HMDB0008946	0.0167114
1-palmitoyl-2-stearoyl-GPE (16:0/18:0)*	497365	966324	Lipid	Phosphatidylethanolamine (PE)	POSb	HMDB0008925	0.0453276
1-stearoyl-2-arachidonoyl-GPE (18:0/20:4)	1148728	7263360	Lipid	Phosphatidylethanolamine (PE)	POSb	HMDB0009003	0.0130652
1-stearoyl-2-docosahexaenoyl-GPE (18:0/22:6)*	268034	2458813	Lipid	Phosphatidylethanolamine (PE)	POSb	HMDB0009012	0.00823902
1-stearoyl-2-linoleoyl-GPE (18:0/18:2)*	6552657	32177090	Lipid	Phosphatidylethanolamine (PE)	POSb	HMDB0008994	0.0202406
1-stearoyl-2-oleoyl-GPE (18:0/18:1)	4767389	20975026	Lipid	Phosphatidylethanolamine (PE)	POSb	HMDB0008993	0.0202406
1-(1-enyl-palmitoyl)-2-arachidonoyl-GPC (P-16:0/20:4)*	153361	1160256	Lipid	Plasmalogen	POSb	HMDB0011220	0.0438264
1-(1-enyl-palmitoyl)-2-arachidonoyl-GPE (P-16:0/20:4)*	6727020	22773170	Lipid	Plasmalogen	POSb	HMDB0011352	0.00507487
1-(1-enyl-palmitoyl)-2-linoleoyl-GPE (P-16:0/18:2)*	3340328	10321402	Lipid	Plasmalogen	POSb	HMDB0011343	0.030639
1-(1-enyl-palmitoyl)-2-oleoyl-GPC (P-16:0/18:1)*	157956	1860467	Lipid	Plasmalogen	POSb	HMDB0007996	0.0453276
1-(1-enyl-palmitoyl)-2-oleoyl-GPE (P-16:0/18:1)*	3663939	9306306	Lipid	Plasmalogen	POSb	HMDB0011342	0.0130652
1-(1-enyl-palmitoyl)-2-palmitoyl-GPC (P-16:0/16:0)*	406171	1878998	Lipid	Plasmalogen	POSb	HMDB0011206	0.030639
1-(1-enyl-stearoyl)-2-arachidonoyl-GPE (P-18:0/20:4)*	4403142	14976671	Lipid	Plasmalogen	POSb	HMDB0005779	0.0202406
1-(1-enyl-stearoyl)-2-linoleoyl-GPE (P-18:0/18:2)*	3147966	9905192	Lipid	Plasmalogen	POSb	HMDB0011376	0.0202406
1-(1-enyl-stearoyl)-2-oleoyl-GPE (P-18:0/18:1)	2188978	5585843	Lipid	Plasmalogen	POSb	HMDB0011375	0.030639
valerate (5:0)	158389	259150	Lipid	Short Chain Fatty Acid	NEGa	HMDB0000892	0.0284407
behenoyl sphingomyelin (d18:1/22:0)*	32026135	54697937	Lipid	Sphingomyelins	POSb	HMDB0012103	0.0202406
hydroxypalmitoyl sphingomyelin (d18:1/16:0(OH))**	923532	2203728	Lipid	Sphingomyelins	POSb		0.0453276
lignoceroyl sphingomyelin (d18:1/24:0)	37372446	63535423	Lipid	Sphingomyelins	POSb	HMDB0011697	0.030639
palmitoyl sphingomyelin (d18:1/16:0)	39886311	90804260	Lipid	Sphingomyelins	POSb	HMDB0010169	0.0453276
sphingomyelin (d18:1/14:0, d16:1/16:0)*	1855733	4431019	Lipid	Sphingomyelins	POSb	HMDB0012097	0.030639
sphingomyelin (d18:1/17:0, d17:1/18:0, d19:1/16:0)	1021402	2193221	Lipid	Sphingomyelins	POSb	HMDB0240609	0.0453276
sphingomyelin (d18:1/19:0, d19:1/18:0)*	860254	1498172	Lipid	Sphingomyelins	POSb		0.0453276
sphingomyelin (d18:1/20:0, d16:1/22:0)*	20609714	34670999	Lipid	Sphingomyelins	POSb	HMDB0012102	0.0202406
sphingomyelin (d18:1/21:0, d17:1/22:0, d16:1/23:0)*	2039482	3759910	Lipid	Sphingomyelins	POSb	HMDB0240611	0.030639
sphingomyelin (d18:2/23:1)*	70162	165917	Lipid	Sphingomyelins	POSb	HMDB0240668	0.0438264
stearoyl sphingomyelin (d18:1/18:0)	20894354	33067575	Lipid	Sphingomyelins	POSb	HMDB0001348	0.0453276
tricosanoyl sphingomyelin (d18:1/23:0)*	6762218	11561200	Lipid	Sphingomyelins	POSb	HMDB0012105	0.030639
cholesterol	30471232	60848498	Lipid	Sterol	POSb	HMDB0000067	0.00823902
8-hydroxyguanine	271337	1920244	Nucleotide	Purine Metabolism, Guanine containing	POSa	HMDB0002032	0.0193734
guanine	510031	47342848	Nucleotide	Purine Metabolism, Guanine containing	POSa	HMDB0000132	0.030639
orotate	10817276	20877432	Nucleotide	Pyrimidine Metabolism, Orotate containing	NEGb	HMDB0000226	0.030639
branched-chain, straight-chain, or cyclopropyl 10:1 fatty acid (1)**	1156627	5543165	Partially Characterized Molecules	Partially Characterized Molecules	NEGa		0.0193734
3-hydroxyhippurate	1048909	3215821	Xenobiotics	Benzoate Metabolism	NEGa	HMDB0006116	0.0449512
3-methoxycatechol sulfate (1)	709337	4051146	Xenobiotics	Benzoate Metabolism	NEGa		0.0453276
catechol sulfate	850434	3493505	Xenobiotics	Benzoate Metabolism	NEGa	HMDB0059724	0.0202406
guaiacol sulfate	151428	281174	Xenobiotics	Benzoate Metabolism	NEGa	HMDB0060013	0.0438264
hippurate	18740944	88789904	Xenobiotics	Benzoate Metabolism	NEGa	HMDB0000714	0.0200224
2,3-dihydroxyisovalerate	18083671	899592	Xenobiotics	Food Component/Plant	NEGb	HMDB0012141	0.00812704
2-isopropylmalate	6030822	448675	Xenobiotics	Food Component/Plant	NEGb	HMDB0000402	0.0249921
